# Supplementary material for: Effectiveness of Targeted Advisory Interventions in Enhancing Welfare on Dairy Farms
Source: Animals (Basel). 2025 Jul 25;15(15):2197. doi: 10.3390/ani15152197 (PMC12345549; doi:10.3390/ani15152197)
Supplement: Supplementary file 1 [file animals-15-02197-s001.zip]

Archive with 1 entries (1 files):
- animals-3750023-supplementary.pdf
